# Supplementary material for: A Conserved, Serine-Rich Protein Plays Opposite Roles in N-Mediated Immunity against TMV and N-Triggered Cell Death
Source: Viruses. 2022 Dec 21;15(1):26. doi: 10.3390/v15010026 (PMC9865399; doi:10.3390/v15010026)
Supplement: Supplementary file 1 [file viruses-15-00026-s001.zip]

Archive with 1 entries (1 files):
- viruses-2023737-supplementary.pdf
